# Supplementary material for: Optical Coherence Tomography as a Diagnosis-Assisted Tool for Guiding the Treatment of Melasma: A Case Series Study
Source: Diagnostics (Basel). 2024 Sep 20;14(18):2083. doi: 10.3390/diagnostics14182083 (PMC11431355; doi:10.3390/diagnostics14182083)
Supplement: Supplementary file 1 [file diagnostics-14-02083-s001.zip]

Archive with 1 entries (1 files):
- diagnostics-3160050-supplementary.pdf
